# Supplementary material for: Research on trust mechanism of supply chain finance under Industrial Internet embedded with blockchain
Source: PLoS One. 2024 Jun 24;19(6):e0299011. doi: 10.1371/journal.pone.0299011 (PMC11195946; doi:10.1371/journal.pone.0299011)
Supplement: S1 Data — (ZIP) [file pone.0299011.s001.zip]

Archive with 6 entries (6 files):
- Epinions sample/Epinions.xlsx
- Epinions sample/ratings_data1000.csv
- Epinions sample/ratings_data10000.csv
- Epinions sample/ratings_data2000.csv
- Epinions sample/ratings_data3000.csv
- Epinions sample/ratings_data5000.csv
