# Supplementary material for: Research on trust mechanism of supply chain finance under Industrial Internet embedded with blockchain
Source: PLoS One. 2024 Jun 24;19(6):e0299011. doi: 10.1371/journal.pone.0299011 (PMC11195946; doi:10.1371/journal.pone.0299011)
Supplement: S1 Data — (ZIP) [file pone.0299011.s001.zip › Epinions sample/Epinions.xlsx]

## Sheet: ratings_data
Column1	Column2	Column3
1	1	5
1	2	5
1	3	5
1	4	4
1	5	5
1	6	5
1	7	3
1	8	3
1	9	5
1	10	3
1	11	4
1	12	5
1	13	5
1	14	3
1	15	4
1	16	4
1	17	4
1	18	5
1	19	3
1	20	1
1	21	3
1	22	5
1	23	3
1	24	1
1	25	5
1	26	5
1	27	1
1	28	5
1	29	2
1	30	5
1	31	5
1	32	5
1	33	1
1	34	4
1	35	3
1	36	2
1	37	3
1	38	5
1	39	2
1	40	4
1	41	5
1	42	4
1	43	5
1	44	3
1	45	3
1	46	5
1	47	3
1	48	5
1	49	2
1	50	2
1	51	5
1	52	5
1	53	3
1	54	1
1	55	3
1	56	5
1	57	5
1	58	5
1	59	5
1	60	5
1	61	5
1	62	4
1	63	2
1	64	4
1	65	1
1	66	4
1	67	5
1	68	3
1	69	5
1	70	5
1	71	5
1	72	5
1	73	4
1	74	2
1	75	3
1	76	3
1	77	5
1	78	3
1	79	4
1	80	5
1	81	4
1	82	5
1	83	5
1	84	4
1	85	2
1	86	5
1	87	2
1	88	5
1	89	5
1	90	5
1	91	4
1	92	3
1	93	4
1	94	3
1	95	5
1	96	4
1	97	5
1	98	4
1	99	3
1	100	4
1	101	5
1	102	3
1	103	5
1	104	2
1	105	5
1	106	5
1	107	5
1	108	5
1	109	3
1	110	4
1	111	5
1	112	4
1	113	5
1	114	5
1	115	5
1	116	5
1	117	5
1	118	5
1	119	3
1	120	5
1	121	2
1	122	4
1	123	3
1	124	5
1	125	4
1	126	5
1	127	5
1	128	5
1	129	5
1	130	5
1	131	4
1	132	5
1	133	5
1	134	5
1	135	3
1	136	4
1	137	5
1	138	5
1	139	4
1	140	5
1	141	4
1	142	4
1	143	5
1	144	4
1	145	5
1	146	5
1	147	5
1	148	1
1	149	5
1	150	5
1	151	5
1	152	5
1	153	5
1	154	4
1	155	3
1	156	2
1	157	5
1	158	4
1	159	5
1	160	2
1	161	5
1	162	5
1	163	2
1	164	5
1	165	4
1	166	5
1	167	3
1	168	5
1	169	5
1	170	2
1	171	4
1	172	4
1	173	5
1	174	4
1	175	3
1	176	4
1	177	3
1	178	5
1	179	3
1	180	5
1	181	5
1	182	1
1	183	4
1	184	5
1	185	5
1	186	1
1	187	4
1	188	3
1	189	4
1	190	3
1	191	3
1	192	5
1	193	5
1	194	4
1	195	4
1	196	3
1	197	4
1	198	5
1	199	3
1	200	3
1	201	4
1	202	2
1	203	5
1	204	3
1	205	2
1	206	5
1	207	5
1	208	3
1	209	5
1	210	4
1	211	4
1	212	3
1	213	4
1	214	5
1	215	4
1	216	3
1	217	5
1	218	5
1	219	5
1	220	5
1	221	3
1	222	5
1	223	4
1	224	3
1	225	1
1	226	2
1	227	4
1	228	5
1	229	5
1	230	3
1	231	4
1	232	1
1	233	5
1	234	2
2	235	4
2	236	5
2	237	5
2	238	2
2	239	5
2	240	5
2	241	3
2	242	5
2	243	4
2	244	5
2	245	5
2	246	5
2	247	5
2	248	4
2	249	5
2	250	5
2	251	5
2	252	4
2	253	4
2	254	4
2	255	2
2	256	5
2	257	4
2	258	5
2	259	5
2	260	4
2	261	3
2	262	5
2	263	5
2	264	5
2	265	5
2	266	2
2	267	3
2	268	2
2	269	5
2	270	3
2	271	5
2	272	5
2	273	5
2	274	5
2	275	5
2	276	4
2	277	5
2	278	5
2	279	3
2	280	4
2	281	5
2	282	5
2	283	4
2	284	5
2	285	5
2	286	5
2	287	4
2	288	5
2	289	5
2	290	5
2	291	5
2	292	2
2	293	5
2	294	5
2	295	4
2	296	3
3	297	5
3	298	5
3	299	4
3	300	3
3	301	5
3	302	3
3	303	5
3	304	5
3	305	5
3	306	4
3	307	5
3	308	4
3	309	5
3	310	4
3	311	5
3	312	4
3	313	4
3	314	5
3	315	5
3	316	4
3	317	5
4	318	4
4	319	4
4	320	5
4	321	5
4	322	4
4	323	5
4	324	4
4	325	5
4	326	4
4	327	4
4	328	5
4	329	5
4	330	4
4	331	2
4	332	5
4	333	4
4	334	3
4	335	4
4	336	5
4	337	4
4	338	4
4	339	5
4	340	5
4	341	4
4	342	4
4	343	4
4	344	4
4	345	5
4	346	4
4	347	4
4	348	4
4	349	5
4	350	5
4	351	5
4	352	5
4	353	2
4	354	4
4	355	5
5	356	5
5	357	5
5	358	5
5	359	3
5	360	5
5	361	5
5	362	4
5	363	3
5	364	5
5	365	4
5	366	4
5	367	2
5	368	4
5	369	4
5	370	5
5	371	4
5	372	2
5	373	5
5	374	5
5	375	4
5	376	4
5	377	5
5	378	3
5	379	4
5	380	5
5	381	4
5	382	4
5	383	5
5	384	5
5	385	5
5	386	5
5	387	5
5	388	5
5	389	5
5	390	1
5	391	5
5	392	4
5	393	4
5	394	4
6	395	5
6	396	5
6	397	5
6	398	4
6	399	1
6	400	4
6	401	4
6	402	5
6	403	5
7	213	4
7	232	4
7	386	4
7	387	5
7	404	5
7	405	5
7	406	4
7	407	5
7	408	4
7	409	2
7	410	5
7	411	1
7	412	4
7	413	5
7	414	5
7	415	4
7	416	4
7	417	2
7	418	5
7	419	5
7	420	5
7	421	4
7	422	4
7	423	5
7	424	4
7	425	3
7	426	5
7	427	5
7	428	5
7	429	4
7	430	3
7	431	5
7	432	4
7	433	4
7	434	4
7	435	4
7	436	1
7	437	4
7	438	5
7	439	4
7	440	4
7	441	5
7	442	5
7	443	2
7	444	3
7	445	4
7	446	4
7	447	4
7	448	5
7	449	4
7	450	5
7	451	4
7	452	4
7	453	4
7	454	5
7	455	4
7	456	3
7	457	4
7	458	4
7	459	4
7	460	4
7	461	4
7	462	4
7	463	3
7	464	4
7	465	5
7	466	4
7	467	5
7	468	5
7	469	5
7	470	5
7	471	5
7	472	4
7	473	4
7	474	5
7	475	4
7	476	1
7	477	1
7	478	4
7	479	4
7	480	4
7	481	4
7	482	4
7	483	5
7	484	4
7	485	5
7	486	5
7	487	5
7	488	4
7	489	4
7	490	4
7	491	5
7	492	5
7	493	4
7	494	4
7	495	4
7	496	4
7	497	1
7	498	4
7	499	5
7	500	4
7	501	4
7	502	5
7	503	5
7	504	4
7	505	5
7	506	4
7	507	5
7	508	3
7	509	4
7	510	4
7	511	4
7	512	4
7	513	4
7	514	4
7	515	4
7	516	4
7	517	2
7	518	4
7	519	4
7	520	5
7	521	5
7	522	5
7	523	5
7	524	5
7	525	4
7	526	5
7	527	5
7	528	4
7	529	5
7	530	5
7	531	5
7	532	4
7	533	5
7	534	5
7	535	2
7	536	4
7	537	4
7	538	4
7	539	4
7	540	4
7	541	5
7	542	3
7	543	4
7	544	4
7	545	4
7	546	4
7	547	4
7	548	4
7	549	4
7	550	4
7	551	4
7	552	4
7	553	4
7	554	4
7	555	4
7	556	5
7	557	4
7	558	4
7	559	3
7	560	3
7	561	4
7	562	4
7	563	4
7	564	5
7	565	4
7	566	4
7	567	4
7	568	4
7	569	4
7	570	4
7	571	4
7	572	4
7	573	4
7	574	4
7	575	4
7	576	4
7	577	5
7	578	4
7	579	4
7	580	4
7	581	4
7	582	4
7	583	3
7	584	4
7	585	3
7	586	4
7	587	4
7	588	5
7	589	4
7	590	4
7	591	4
7	592	2
7	593	4
7	594	4
7	595	4
7	596	3
7	597	4
7	598	4
7	599	5
7	600	4
7	601	4
7	602	5
7	603	5
7	604	4
7	605	4
7	606	4
7	607	1
7	608	5
7	609	4
7	610	4
7	611	4
7	612	4
7	613	4
7	614	4
7	615	4
7	616	4
7	617	4
7	618	4
7	619	4
7	620	4
8	621	3
8	622	4
8	623	1
8	624	5
8	625	5
8	626	3
8	627	5
8	628	5
8	629	3
8	630	4
8	631	2
8	632	5
8	633	2
8	634	5
8	635	5
8	636	4
8	637	4
8	638	4
8	639	3
8	640	5
8	641	4
8	642	4
8	643	4
8	644	4
8	645	3
8	646	3
8	647	4
9	296	4
9	528	5
9	648	4
9	649	5
9	650	2
9	651	5
9	652	4
9	653	4
9	654	5
9	655	2
9	656	3
9	657	5
9	658	4
9	659	5
9	660	5
9	661	5
9	662	4
9	663	5
9	664	5
9	665	4
9	666	4
9	667	5
9	668	5
9	669	4
9	670	4
9	671	5
9	672	2
9	673	5
9	674	1
9	675	4
9	676	5
9	677	5
9	678	4
9	679	4
9	680	5
9	681	2
9	682	1
9	683	5
9	684	5
9	685	5
9	686	5
9	687	1
9	688	1
9	689	5
9	690	2
9	691	5
9	692	4
9	693	4
9	694	5
9	695	4
9	696	4
9	697	2
9	698	5
9	699	5
9	700	5
9	701	2
9	702	5
9	703	5
9	704	3
9	705	5
9	706	3
9	707	3
9	708	5
9	709	5
9	710	5
9	711	3
9	712	4
9	713	5
9	714	3
9	715	3
9	716	2
9	717	2
9	718	5
9	719	5
9	720	4
9	721	5
9	722	5
9	723	5
9	724	2
9	725	5
9	726	5
9	727	5
9	728	5
9	729	5
9	730	4
9	731	2
9	732	5
9	733	5
9	734	5
9	735	1
9	736	5
10	737	5
10	738	5
10	739	5
10	740	5
10	741	5
10	742	4
10	743	5
10	744	1
10	745	5
10	746	5
10	747	2
10	748	5
10	749	5
10	750	5
10	751	5
10	752	3
10	753	5
10	754	5
10	755	5
10	756	4
11	757	5
11	758	4
11	759	5
11	760	3
11	761	4
11	762	3
11	763	1
11	764	5
11	765	5
11	766	3
11	767	5
11	768	5
11	769	3
11	770	5
11	771	4
11	772	1
11	773	5
11	774	3
11	775	3
11	776	2
11	777	3
11	778	4
11	779	4
11	780	4
11	781	2
11	782	2
11	783	5
11	784	5
11	785	5
11	786	1
11	787	3
11	788	3
11	789	4
11	790	4
11	791	5
11	792	3
11	793	5
11	794	5
11	795	5
11	796	5
11	797	4
11	798	5
11	799	5
11	800	4
11	801	1
11	802	1
11	803	5
11	804	4
11	805	3
11	806	2
11	807	3
11	808	2
11	809	5
11	810	3
11	811	5
11	812	5
11	813	4
11	814	5
11	815	5
11	816	5
11	817	5
11	818	4
11	819	3
11	820	5
11	821	3
11	822	5
11	823	3
11	824	5
11	825	5
11	826	4
11	827	5
11	828	5
11	829	5
11	830	2
11	831	3
11	832	1
11	833	5
11	834	4
11	835	5
11	836	5
11	837	5
11	838	5
11	839	5
11	840	4
11	841	5
11	842	4
11	843	5
11	844	5
11	845	1
11	846	3
11	847	4
11	848	4
12	545	5
12	849	5
12	850	5
12	851	5
12	852	5
12	853	5
12	854	5
12	855	5
12	856	5
12	857	5
12	858	5
12	859	4
12	860	5
12	861	5
12	862	5
12	863	4
12	864	5
12	865	5
12	866	4
12	867	4
12	868	3
12	869	4
12	870	5
12	871	3
12	872	5
12	873	4
13	874	5
13	875	5
13	876	4
13	877	5
13	878	5
13	879	4
13	880	5
13	881	4
13	882	5
13	883	3
13	884	5
13	885	5
13	886	5
13	887	1
13	888	5
13	889	3
13	890	5
13	891	4
13	892	3
13	893	3
13	894	5
13	895	5
14	896	4
14	897	5
14	898	4
14	899	5
14	900	4
14	901	4
14	902	4
14	903	5
14	904	2
14	905	3
14	906	5
14	907	3
14	908	5
14	909	2
14	910	5
14	911	3
14	912	1
14	913	3
14	914	1
14	915	4
14	916	2
14	917	5
14	918	4
14	919	4
14	920	3
14	921	5
14	922	1
14	923	3
14	924	4
14	925	3
14	926	4
14	927	4
14	928	5
14	929	4
14	930	4
14	931	3
14	932	3
14	933	2
14	934	4
14	935	4
14	936	3
14	937	5
14	938	3
14	939	5
14	940	5
14	941	4
14	942	5
14	943	2
14	944	2
14	945	3
14	946	4
14	947	4
14	948	5
14	949	4
14	950	5
14	951	2
14	952	3
15	44	5
15	61	5
15	69	4
15	79	4
15	953	2
15	954	4
15	955	4
15	956	1
15	957	3
15	958	5
15	959	3
15	960	1
15	961	4
15	962	4
15	963	3
15	964	5
15	965	4
15	966	3
15	967	5
15	968	3
15	969	2
15	970	5
15	971	4
15	972	5
15	973	5
15	974	4
15	975	5
15	976	2
15	977	5
15	978	5
15	979	5
15	980	5
15	981	4
15	982	5
15	983	4
15	984	4
15	985	2
15	986	4
15	987	4
15	988	5
15	989	5
15	990	4
15	991	4
15	992	4
15	993	4
15	994	4
15	995	2
15	996	4
15	997	4
15	998	5
15	999	5
16	233	4
16	363	3
16	390	2
16	660	1
16	1000	5
16	1001	5
16	1002	5
16	1003	2
16	1004	4
16	1005	5
16	1006	4
16	1007	4
16	1008	4
16	1009	4
16	1010	5
16	1011	5
16	1012	4
16	1013	4
16	1014	4
16	1015	4
16	1016	3
16	1017	4
16	1018	4
16	1019	5
16	1020	5
16	1021	4
16	1022	4
16	1023	4
16	1024	4
16	1025	1
16	1026	5
16	1027	5
16	1028	4
16	1029	4
16	1030	4
16	1031	4
16	1032	5
16	1033	5
16	1034	5
16	1035	4
16	1036	3
16	1037	4
16	1038	4
16	1039	4
16	1040	4
16	1041	5
16	1042	4
16	1043	5
16	1044	4
16	1045	5
16	1046	4
16	1047	4
16	1048	5
16	1049	5
16	1050	4
16	1051	4
16	1052	4
16	1053	3
16	1054	4
16	1055	4
16	1056	4
16	1057	4
16	1058	4
16	1059	5
16	1060	5
16	1061	3
16	1062	5
16	1063	4
16	1064	4
16	1065	5
16	1066	5
16	1067	4
16	1068	2
16	1069	4
16	1070	4
16	1071	2
16	1072	3
16	1073	4
16	1074	2
16	1075	2
16	1076	2
16	1077	1
16	1078	3
16	1079	1
16	1080	4
16	1081	3
16	1082	4
16	1083	2
16	1084	2
16	1085	4
16	1086	4
16	1087	4
16	1088	3
16	1089	5
16	1090	4
16	1091	5
16	1092	4
16	1093	3
16	1094	3
16	1095	4
16	1096	1
16	1097	1
16	1098	2
16	1099	5
16	1100	3
16	1101	4
16	1102	3
16	1103	4
16	1104	1
16	1105	3
16	1106	5
16	1107	4
16	1108	5
16	1109	4
16	1110	4
16	1111	5
16	1112	4
16	1113	3
16	1114	5
16	1115	4
16	1116	2
16	1117	5
16	1118	3
16	1119	4
16	1120	2
16	1121	4
16	1122	1
16	1123	4
16	1124	3
16	1125	5
16	1126	4
16	1127	4
18	1128	3
18	1129	5
18	1130	5
18	1131	4
18	1132	5
18	1133	3
18	1134	4
19	1135	5
19	1136	5
19	1137	4
19	1138	5
19	1139	4
19	1140	4
19	1141	5
19	1142	5
19	1143	5
19	1144	4
19	1145	4
19	1146	5
20	195	3
20	1129	3
20	1147	5
20	1148	4
20	1149	3
20	1150	2
20	1151	5
20	1152	4
20	1153	2
20	1154	3
20	1155	4
20	1156	5
20	1157	3
20	1158	4
20	1159	3
20	1160	3
20	1161	2
20	1162	5
20	1163	5
20	1164	1
20	1165	3
20	1166	4
20	1167	1
20	1168	4
20	1169	5
20	1170	3
20	1171	5
20	1172	5
21	1173	5
21	1174	3
21	1175	4
21	1176	1
21	1177	5
21	1178	4
21	1179	5
21	1180	5
21	1181	5
21	1182	2
21	1183	5
21	1184	5
21	1185	5
21	1186	3
21	1187	4
21	1188	5
21	1189	3
21	1190	3
21	1191	3
21	1192	2
21	1193	3
21	1194	5
21	1195	3
21	1196	5
21	1197	5
21	1198	5
21	1199	5
22	1200	5
22	1201	5
22	1202	5
22	1203	5
22	1204	3
22	1205	5
22	1206	5
22	1207	5
22	1208	5
22	1209	5
22	1210	4
22	1211	4
22	1212	4
22	1213	2
22	1214	5
22	1215	4
23	220	4
23	375	5
23	377	3
23	390	1
23	394	5
23	509	4
23	591	1
23	609	4
23	615	5
23	630	5
23	651	3
23	660	4
23	672	3
23	697	4
23	700	5
23	732	5
23	738	5
23	1030	4
23	1071	4
23	1093	5
23	1095	5
23	1103	5
23	1116	3
23	1121	5
23	1216	4
23	1217	5
23	1218	5
23	1219	4
23	1220	4
23	1221	5
23	1222	5
23	1223	5
23	1224	5
23	1225	5
23	1226	4
23	1227	4
23	1228	4
23	1229	5
23	1230	4
23	1231	3
23	1232	4
23	1233	5
23	1234	5
23	1235	4
23	1236	3
23	1237	4
23	1238	5
23	1239	5
23	1240	3
23	1241	4
23	1242	4
23	1243	4
23	1244	3
23	1245	2
23	1246	4
23	1247	3
23	1248	5
23	1249	5
23	1250	1
23	1251	3
23	1252	5
23	1253	3
23	1254	5
23	1255	4
23	1256	3
23	1257	2
23	1258	5
23	1259	2
23	1260	4
23	1261	4
23	1262	4
23	1263	5
23	1264	4
23	1265	4
23	1266	5
23	1267	5
23	1268	5
23	1269	3
23	1270	4
23	1271	4
23	1272	5
23	1273	4
23	1274	5
23	1275	4
23	1276	4
23	1277	3
23	1278	5
23	1279	5
23	1280	5
23	1281	5
23	1282	5
23	1283	4
23	1284	2
23	1285	4
23	1286	4
23	1287	4
23	1288	4
23	1289	4
23	1290	4
23	1291	5
23	1292	4
23	1293	4
23	1294	5
23	1295	4
23	1296	5
23	1297	2
23	1298	4
23	1299	4
23	1300	4
23	1301	2
23	1302	4
23	1303	5
23	1304	1
23	1305	1
23	1306	3
23	1307	2
23	1308	5
23	1309	5
23	1310	5
23	1311	4
23	1312	4
23	1313	4
23	1314	4
23	1315	4
23	1316	3
23	1317	4
23	1318	3
23	1319	5
23	1320	5
23	1321	5
23	1322	4
23	1323	5
23	1324	4
23	1325	4
23	1326	4
23	1327	4
23	1328	3
23	1329	3
23	1330	3
23	1331	4
23	1332	3
23	1333	2
23	1334	4
23	1335	4
23	1336	5
23	1337	3
23	1338	5
23	1339	4
23	1340	4
23	1341	4
23	1342	3
23	1343	5
23	1344	4
23	1345	5
23	1346	5
23	1347	5
23	1348	4
23	1349	4
23	1350	4
23	1351	4
23	1352	5
23	1353	5
23	1354	5
23	1355	3
23	1356	4
23	1357	4
23	1358	1
23	1359	5
23	1360	4
23	1361	5
23	1362	5
23	1363	4
23	1364	5
23	1365	4
23	1366	2
23	1367	5
23	1368	4
23	1369	3
23	1370	4
23	1371	5
23	1372	4
23	1373	4
23	1374	4
23	1375	5
23	1376	4
23	1377	4
23	1378	2
23	1379	5
23	1380	4
23	1381	5
23	1382	5
23	1383	3
23	1384	3
23	1385	5
23	1386	4
23	1387	5
23	1388	4
23	1389	4
23	1390	5
23	1391	3
23	1392	3
23	1393	5
23	1394	4
23	1395	4
23	1396	5
23	1397	4
23	1398	4
23	1399	3
23	1400	2
23	1401	3
23	1402	5
23	1403	4
23	1404	4
23	1405	4
23	1406	4
23	1407	4
23	1408	4
23	1409	4
23	1410	3
23	1411	3
23	1412	3
23	1413	5
23	1414	5
23	1415	5
23	1416	1
23	1417	5
23	1418	4
23	1419	5
23	1420	4
23	1421	5
23	1422	4
23	1423	4
23	1424	2
23	1425	5
23	1426	5
23	1427	4
23	1428	4
23	1429	3
23	1430	5
23	1431	3
23	1432	5
23	1433	4
23	1434	5
23	1435	3
23	1436	5
23	1437	4
23	1438	4
23	1439	5
23	1440	5
23	1441	5
23	1442	4
23	1443	5
23	1444	4
23	1445	4
23	1446	5
23	1447	5
23	1448	4
23	1449	5
23	1450	5
23	1451	4
23	1452	4
23	1453	5
23	1454	4
23	1455	3
23	1456	5
23	1457	5
23	1458	5
23	1459	5
23	1460	5
23	1461	4
23	1462	5
23	1463	5
23	1464	4
23	1465	2
23	1466	4
23	1467	5
23	1468	5
23	1469	5
23	1470	5
23	1471	2
23	1472	3
23	1473	5
23	1474	5
23	1475	4
23	1476	5
23	1477	4
23	1478	5
23	1479	5
23	1480	5
23	1481	5
23	1482	5
23	1483	4
23	1484	4
23	1485	5
23	1486	3
23	1487	4
23	1488	4
23	1489	4
23	1490	5
23	1491	3
23	1492	5
23	1493	2
23	1494	4
23	1495	5
23	1496	5
23	1497	4
23	1498	5
23	1499	5
23	1500	5
23	1501	4
23	1502	5
23	1503	4
23	1504	4
23	1505	5
23	1506	5
23	1507	4
23	1508	5
23	1509	5
23	1510	4
23	1511	4
23	1512	3
23	1513	2
23	1514	4
23	1515	4
23	1516	5
23	1517	4
23	1518	5
23	1519	5
23	1520	5
23	1521	4
23	1522	4
23	1523	2
23	1524	2
23	1525	4
23	1526	4
23	1527	5
23	1528	4
23	1529	3
23	1530	4
23	1531	5
23	1532	5
23	1533	4
23	1534	5
23	1535	4
23	1536	4
23	1537	2
23	1538	4
23	1539	4
23	1540	4
23	1541	5
23	1542	4
23	1543	5
23	1544	4
23	1545	3
23	1546	4
23	1547	3
23	1548	5
23	1549	4
23	1550	5
23	1551	5
23	1552	5
23	1553	4
23	1554	1
23	1555	2
23	1556	4
23	1557	2
23	1558	5
23	1559	5
23	1560	2
23	1561	3
23	1562	1
23	1563	2
23	1564	2
23	1565	5
23	1566	4
23	1567	4
23	1568	5
23	1569	5
23	1570	4
23	1571	3
23	1572	2
23	1573	3
23	1574	5
23	1575	4
23	1576	5
23	1577	5
23	1578	5
23	1579	5
23	1580	5
23	1581	5
23	1582	5
23	1583	3
23	1584	1
23	1585	5
23	1586	4
23	1587	5
23	1588	4
23	1589	5
23	1590	2
23	1591	2
23	1592	5
23	1593	1
23	1594	1
23	1595	4
23	1596	4
23	1597	5
23	1598	5
23	1599	5
23	1600	5
23	1601	5
23	1602	4
23	1603	5
23	1604	3
23	1605	4
23	1606	5
23	1607	4
23	1608	4
23	1609	5
23	1610	4
23	1611	4
23	1612	4
23	1613	4
23	1614	4
23	1615	2
23	1616	4
23	1617	4
23	1618	1
23	1619	2
23	1620	5
23	1621	4
23	1622	4
23	1623	4
23	1624	4
23	1625	4
23	1626	4
23	1627	4
23	1628	5
23	1629	4
23	1630	4
23	1631	5
23	1632	3
23	1633	4
23	1634	5
23	1635	1
23	1636	5
23	1637	5
23	1638	3
23	1639	4
23	1640	2
23	1641	4
23	1642	4
23	1643	4
23	1644	4
23	1645	5
23	1646	4
23	1647	4
23	1648	5
23	1649	3
23	1650	4
23	1651	4
23	1652	5
23	1653	4
23	1654	4
23	1655	5
23	1656	5
23	1657	4
23	1658	4
23	1659	2
23	1660	5
23	1661	4
23	1662	4
23	1663	4
23	1664	4
23	1665	5
23	1666	4
23	1667	5
23	1668	5
23	1669	5
23	1670	5
23	1671	4
23	1672	4
23	1673	5
23	1674	4
23	1675	5
23	1676	4
23	1677	1
23	1678	5
23	1679	4
23	1680	1
23	1681	5
23	1682	4
23	1683	3
23	1684	4
23	1685	4
23	1686	5
23	1687	5
23	1688	5
23	1689	4
23	1690	5
23	1691	4
23	1692	4
23	1693	4
23	1694	4
23	1695	4
23	1696	5
23	1697	3
23	1698	4
23	1699	5
23	1700	5
23	1701	5
23	1702	3
23	1703	5
23	1704	4
23	1705	4
23	1706	4
23	1707	4
23	1708	4
23	1709	5
23	1710	4
23	1711	5
23	1712	4
23	1713	5
23	1714	4
23	1715	5
23	1716	2
23	1717	4
23	1718	4
23	1719	4
23	1720	4
23	1721	4
23	1722	4
23	1723	1
23	1724	4
23	1725	1
23	1726	5
23	1727	5
23	1728	5
23	1729	4
23	1730	4
23	1731	4
23	1732	4
23	1733	5
23	1734	4
23	1735	4
23	1736	2
23	1737	5
23	1738	5
23	1739	5
23	1740	5
23	1741	4
23	1742	5
23	1743	5
23	1744	3
23	1745	4
23	1746	2
23	1747	4
23	1748	5
23	1749	4
23	1750	5
23	1751	4
23	1752	4
23	1753	5
23	1754	3
23	1755	5
23	1756	3
23	1757	4
23	1758	5
23	1759	4
23	1760	5
23	1761	5
23	1762	4
23	1763	4
23	1764	3
23	1765	4
23	1766	5
23	1767	2
23	1768	5
23	1769	3
23	1770	4
23	1771	5
23	1772	4
23	1773	3
23	1774	4
23	1775	5
23	1776	5
23	1777	3
23	1778	4
23	1779	2
23	1780	4
23	1781	4
23	1782	4
23	1783	4
23	1784	3
23	1785	1
23	1786	4
23	1787	3
23	1788	4
23	1789	4
24	1790	5
24	1791	1
24	1792	5
24	1793	2
24	1794	5
24	1795	5
24	1796	5
24	1797	3
24	1798	4
24	1799	5
24	1800	4
24	1801	4
24	1802	2
24	1803	5
24	1804	4
24	1805	3
24	1806	5
24	1807	5
24	1808	4
24	1809	5
24	1810	4
24	1811	5
24	1812	4
24	1813	5
24	1814	4
24	1815	5
24	1816	4
24	1817	1
25	1818	4
25	1819	2
25	1820	5
25	1821	5
27	47	5
27	194	4
27	656	3
27	894	5
27	1822	5
27	1823	5
27	1824	4
27	1825	4
27	1826	4
27	1827	5
27	1828	5
27	1829	4
27	1830	5
27	1831	5
27	1832	5
27	1833	2
27	1834	4
27	1835	4
27	1836	3
27	1837	2
27	1838	2
27	1839	4
27	1840	3
27	1841	4
27	1842	3
27	1843	5
27	1844	4
27	1845	4
27	1846	5
27	1847	5
27	1848	3
27	1849	5
27	1850	5
27	1851	5
27	1852	5
27	1853	5
27	1854	5
27	1855	3
27	1856	2
27	1857	4
27	1858	2
27	1859	4
27	1860	5
27	1861	5
27	1862	4
27	1863	5
27	1864	4
27	1865	5
27	1866	5
27	1867	5
27	1868	5
27	1869	3
27	1870	5
27	1871	1
27	1872	4
27	1873	4
27	1874	2
27	1875	4
27	1876	4
27	1877	3
27	1878	5
27	1879	4
27	1880	5
27	1881	5
27	1882	3
27	1883	2
27	1884	5
27	1885	3
27	1886	1
27	1887	1
27	1888	3
27	1889	1
28	1480	5
28	1518	5
28	1890	5
28	1891	3
28	1892	3
28	1893	5
28	1894	3
28	1895	4
28	1896	3
28	1897	3
28	1898	5
28	1899	4
28	1900	5
28	1901	5
28	1902	5
28	1903	5
28	1904	3
28	1905	5
28	1906	5
28	1907	5
28	1908	3
28	1909	4
28	1910	5
28	1911	5
28	1912	5
28	1913	5
28	1914	4
28	1915	3
28	1916	5
28	1917	4
28	1918	2
28	1919	4
28	1920	4
28	1921	5
28	1922	4
28	1923	5
28	1924	4
28	1925	5
28	1926	5
28	1927	5
28	1928	1
28	1929	4
28	1930	4
28	1931	5
28	1932	5
28	1933	2
28	1934	5
28	1935	5
28	1936	4
28	1937	5
28	1938	5
28	1939	5
28	1940	4
28	1941	4
28	1942	4
28	1943	5
28	1944	4
28	1945	5
28	1946	5
28	1947	5
28	1948	4
28	1949	4
28	1950	5
28	1951	5
28	1952	5
[truncated: 662,825+ more rows]

## Sheet: trust_data
Column1	Column2	Column3	Column4
	22605	42915	1
	22605	5052	1
	22605	42913	1
	22605	18420	1
	22605	42914	1
	22605	22621	1
	22514	11369	1
	30152	44255	1
	30152	25278	1
	30152	2794	1
	30152	45850	1
	14940	14939	1
	14940	14941	1
	14940	4381	1
	14940	14938	1
	14687	38255	1
	2824	2696	1
	2824	14915	1
	2824	18333	1
	2824	2143	1
	2824	10308	1
	2824	1176	1
	2824	18330	1
	2824	18329	1
	2824	208	1
	2824	11082	1
	2824	793	1
	2824	180	1
	2824	11399	1
	2824	18335	1
	2824	846	1
	2824	10258	1
	2824	2608	1
	2824	18334	1
	2824	2145	1
	2824	18332	1
	2824	3054	1
	2824	1983	1
	2824	702	1
	2824	18331	1
	2824	7285	1
	2824	1163	1
	2824	845	1
	2824	2799	1
	25678	25674	1
	25678	25677	1
	25678	41280	1
	25678	19491	1
	25678	606	1
	25678	25675	1
	25678	25680	1
	2086	94	1
	2086	15858	1
	23083	9360	1
	23083	25747	1
	23083	38760	1
	23083	574	1
	46149	9299	1
	17945	16927	1
	4296	293	1
	4296	579	1
	4296	239	1
	4296	1108	1
	4296	385	1
	4294	1219	1
	4294	23402	1
	4294	23405	1
	4294	608	1
	4294	1184	1
	4294	627	1
	4294	2362	1
	4294	121	1
	4294	3505	1
	4294	1419	1
	4294	23403	1
	4294	1417	1
	4294	391	1
	4294	1399	1
	4294	385	1
	4294	23404	1
	4294	318	1
	4294	3124	1
	30648	7525	1
	30648	1138	1
	23298	4953	1
	23298	4951	1
	23298	18079	1
	23298	21513	1
	23298	24024	1
	23298	9559	1
	23298	12899	1
	23298	8745	1
	23298	5623	1
	23298	15302	1
	23298	17074	1
	42643	22090	1
	19348	3173	1
	1131	690	1
	1131	2554	1
	1131	4068	1
	1131	2278	1
	1131	1633	1
	1131	1181	1
	1131	693	1
	1131	767	1
	1131	2145	1
	1131	4500	1
	1131	6259	1
	1131	10070	1
	1131	3195	1
	1131	5235	1
	1131	10071	1
	1131	10072	1
	1131	1813	1
	1131	1163	1
	22861	5563	1
	22861	22847	1
	22861	22911	1
	22861	4173	1
	42651	22096	1
	42651	48291	1
	37614	13233	1
	16299	508	1
	16299	994	1
	16299	2254	1
	16299	5405	1
	16299	3530	1
	16299	4841	1
	16299	504	1
	16299	20578	1
	16299	5830	1
	16299	6404	1
	16299	1257	1
	16299	2232	1
	16299	2246	1
	16299	1938	1
	16299	780	1
	16299	5672	1
	20326	3451	1
	20326	6328	1
	20326	37470	1
	19154	3050	1
	35217	9945	1
	35217	10989	1
	45792	29959	1
	45792	29955	1
	24354	30248	1
	24354	7314	1
	24354	43862	1
	48655	29337	1
	48655	45306	1
	15849	1400	1
	15849	813	1
	15849	6323	1
	15849	2074	1
	39958	20734	1
	20734	39958	1
	20734	2732	1
	20734	17183	1
	20734	24829	1
	16915	729	1
	16915	4417	1
	16915	495	1
	16915	3385	1
	16915	1152	1
	16915	2864	1
	16915	775	1
	16915	5061	1
	16915	9581	1
	16915	322	1
	16915	1360	1
	16915	774	1
	16915	769	1
	16915	2393	1
	3279	379	1
	3279	3288	1
	3279	6019	1
	3279	244	1
	3279	3828	1
	3279	829	1
	3279	1747	1
	17469	2493	1
	39806	16979	1
	9945	1523	1
	9945	10989	1
	13694	1472	1
	13694	461	1
	37349	18367	1
	25619	5120	1
	39625	16727	1
	31219	8564	1
	40873	911	1
	2838	18704	1
	2838	11590	1
	2838	1446	1
	2838	18703	1
	2838	8500	1
	2838	1152	1
	2838	472	1
	2838	10236	1
	2838	2795	1
	2838	1477	1
	2838	11597	1
	4558	394	1
	23560	16719	1
	23560	8702	1
	23560	6328	1
	23560	43461	1
	23560	4426	1
	23560	23871	1
	23560	43462	1
	23560	1224	1
	23560	11115	1
	47735	16137	1
	47735	39213	1
	47735	39212	1
	47735	16138	1
	27502	5873	1
	19379	3202	1
	10841	1253	1
	10841	6935	1
	10841	1626	1
	10841	8362	1
	10841	19597	1
	10841	3867	1
	10841	4701	1
	10841	1747	1
	17630	731	1
	17630	7381	1
	17630	2760	1
	17630	2175	1
	17630	2545	1
	17630	30617	1
	17630	1575	1
	17630	2088	1
	17630	2685	1
	9317	3173	1
	9317	9239	1
	9317	2277	1
	9317	4438	1
	9317	16339	1
	9317	13140	1
	9317	1068	1
	9317	2092	1
	9317	2781	1
	9317	8609	1
	9317	4844	1
	9317	4512	1
	9317	19321	1
	9317	17104	1
	9317	22048	1
	9317	4411	1
	9317	12732	1
	9317	495	1
	9317	1471	1
	9317	8862	1
	9317	4177	1
	9317	808	1
	9317	15458	1
	9317	13008	1
	9317	15638	1
	9317	18778	1
	9317	2380	1
	9317	18133	1
	9317	23079	1
	9317	5254	1
	9317	4950	1
	9317	7103	1
	9317	23757	1
	9317	17590	1
	9317	5576	1
	9317	2417	1
	9317	1236	1
	9317	4017	1
	9317	473	1
	9317	18332	1
	9317	24178	1
	9317	14456	1
	9317	5848	1
	9317	4859	1
	9317	1360	1
	9317	322	1
	9317	4458	1
	9317	1071	1
	9317	453	1
	9317	4854	1
	9317	18327	1
	9317	1161	1
	9317	22961	1
	9317	4463	1
	9317	8663	1
	9317	5021	1
	9317	6205	1
	9317	31668	1
	9317	5616	1
	9317	14763	1
	9317	702	1
	9317	5639	1
	9317	2410	1
	9317	4843	1
	9317	1299	1
	9317	8562	1
	9317	28739	1
	9317	3167	1
	9317	2571	1
	9317	8505	1
	9317	2084	1
	9317	5765	1
	9317	8923	1
	9317	8607	1
	9317	9542	1
	37460	3853	1
	37460	15419	1
	37460	5162	1
	37460	2761	1
	37460	47390	1
	37460	774	1
	11737	302	1
	11737	1838	1
	11737	5123	1
	11737	36098	1
	11737	1543	1
	11737	2037	1
	12526	36585	1
	12526	12009	1
	12526	1875	1
	12526	8903	1
	12526	21303	1
	12526	14695	1
	12526	804	1
	12526	19233	1
	6553	1952	1
	21661	37047	1
	21661	16454	1
	21661	12621	1
	21661	42427	1
	21661	40870	1
	21661	42269	1
	28522	16	1
	28522	490	1
	32064	9017	1
	36171	11861	1
	2805	9720	1
	2805	4438	1
	2805	18130	1
	2805	18128	1
	2805	4168	1
	2805	2379	1
	2805	8492	1
	2805	9758	1
	2805	18131	1
	2805	2818	1
	2805	9550	1
	2805	394	1
	2805	18133	1
	2805	18136	1
	2805	5069	1
	2805	18127	1
	2805	14859	1
	2805	4161	1
	2805	180	1
	2805	5583	1
	2805	1597	1
	2805	473	1
	2805	655	1
	2805	1529	1
	2805	9299	1
	2805	9731	1
	2805	5359	1
	2805	5584	1
	2805	6608	1
	2805	5052	1
	2805	6468	1
	2805	4426	1
	2805	11366	1
	2805	7028	1
	2805	18137	1
	2805	12593	1
	2805	9243	1
	2805	774	1
	2805	8691	1
	2805	18126	1
	2805	5498	1
	2805	11501	1
	2805	18135	1
	2805	5054	1
	2805	18132	1
	2805	15154	1
	2805	844	1
	2805	17908	1
	2805	18134	1
	2805	1015	1
	2805	2000	1
	2805	18129	1
	2805	8992	1
	5629	26952	1
	5629	2576	1
	5629	440	1
	5629	496	1
	5629	13291	1
	26387	12916	1
	31922	8918	1
	30666	7564	1
	19414	41239	1
	19414	5240	1
	19414	1175	1
	19414	3228	1
	19414	19416	1
	8948	836	1
	8948	433	1
	8948	355	1
	3412	266	1
	3412	3413	1
	36203	11909	1
	18460	23235	1
	18460	1903	1
	18460	3825	1
	18460	20887	1
	18460	22669	1
	7141	508	1
	7141	2369	1
	7141	212	1
	7141	1006	1
	7141	2234	1
	7141	5402	1
	7141	2781	1
	7141	4737	1
	7141	2365	1
	7141	816	1
	7141	5729	1
	7141	455	1
	7141	1058	1
	7141	238	1
	7141	1346	1
	7141	523	1
	7141	1067	1
	7141	2966	1
	7141	3034	1
	7141	3991	1
	7141	773	1
	7141	3589	1
	7141	1069	1
	7141	9206	1
	7141	467	1
	7141	1668	1
	7141	298	1
	7141	1079	1
	7141	399	1
	7141	729	1
	7141	29922	1
	7141	1733	1
	7141	19473	1
	7141	1253	1
	7141	7258	1
	7141	3121	1
	7141	291	1
	7141	3556	1
	7141	910	1
	7141	775	1
	7141	3036	1
	7141	453	1
	7141	3682	1
	7141	649	1
	7141	1621	1
	7141	1662	1
	7141	810	1
	7141	490	1
	7141	6436	1
	7141	1059	1
	7141	2376	1
	7141	3836	1
	7141	17094	1
	7141	389	1
	7141	4500	1
	7141	4841	1
	7141	422	1
	7141	481	1
	7141	3983	1
	7141	29925	1
	7141	10973	1
	7141	1575	1
	7141	29	1
	7141	571	1
	7141	15314	1
	7141	1096	1
	7141	12650	1
	7141	2360	1
	7141	459	1
	7141	3343	1
	7141	988	1
	7141	716	1
	7141	517	1
	7141	29923	1
	7141	29924	1
	7141	1638	1
	7141	2428	1
	7141	681	1
	7141	304	1
	7141	406	1
	7141	689	1
	7141	715	1
	7141	23	1
	7141	249	1
	7141	445	1
	7141	174	1
	7141	2435	1
	3682	9870	1
	3682	5881	1
	3682	1655	1
	3682	2064	1
	3682	3405	1
	3682	495	1
	3682	3311	1
	3682	21095	1
	3682	21096	1
	3682	5660	1
	3682	5708	1
	3682	12176	1
	3682	399	1
	3682	21101	1
	3682	3974	1
	3682	3322	1
	3682	13190	1
	3682	2105	1
	3682	15722	1
	3682	6393	1
	3682	4464	1
	3682	5936	1
	3682	5019	1
	3682	2331	1
	3682	21099	1
	3682	21097	1
	3682	481	1
	3682	278	1
	3682	9021	1
	3682	123	1
	3682	289	1
	3682	571	1
	3682	3605	1
	3682	21098	1
	3682	774	1
	3682	21100	1
	3682	574	1
	3682	1075	1
	3682	8975	1
	3682	3115	1
	3682	3530	1
	3682	1701	1
	3682	1045	1
	3682	2668	1
	3682	4940	1
	3682	488	1
	3682	19915	1
	3682	7068	1
	38708	38707	1
	38708	15319	1
	38708	4426	1
	38708	15843	1
	9603	4632	1
	9603	15298	1
	9603	4844	1
	9603	5876	1
	9603	9597	1
	9603	21453	1
	9603	1644	1
	9603	15368	1
	9603	9882	1
	9603	9617	1
	9603	5805	1
	9603	9604	1
	9603	20747	1
	9603	9583	1
	9603	9585	1
	9603	23757	1
	9603	5576	1
	9603	9601	1
	9603	22024	1
	9603	9610	1
	9603	12919	1
	9603	21454	1
	9603	17670	1
	9603	9599	1
	9603	21446	1
	9603	15858	1
	9603	21455	1
	9603	1047	1
	9603	23732	1
	9603	9594	1
	9603	17133	1
	9603	3343	1
	9603	9589	1
	9603	8342	1
	9603	9592	1
	9603	17677	1
	9603	9614	1
	9603	23028	1
	9603	9608	1
	9603	5923	1
	9603	8587	1
	9603	24939	1
	9603	2551	1
	9603	9587	1
	9603	24501	1
	9603	3805	1
	9603	9586	1
	9603	27583	1
	32130	773	1
	32130	46329	1
	32130	37060	1
	13045	4438	1
	13045	7037	1
	13045	1666	1
	13045	37462	1
	13045	13042	1
	13045	12588	1
	13045	11373	1
	13045	7121	1
	13045	4538	1
	13045	4796	1
	13045	4177	1
	13045	15458	1
	13045	21441	1
	13045	4946	1
	13045	4173	1
	13045	11397	1
	13045	7120	1
	13045	13044	1
	13045	4517	1
	13045	23079	1
	13045	2843	1
	13045	3347	1
	13045	10307	1
	13045	565	1
	13045	8618	1
	13045	5583	1
	13045	7421	1
	13045	16545	1
	13045	3750	1
	13045	4017	1
	13045	23129	1
	13045	1360	1
	13045	21458	1
	13045	25097	1
	13045	1161	1
	13045	13043	1
	13045	12943	1
	13045	5550	1
	13045	8695	1
	13045	2647	1
	13045	18819	1
	13045	22602	1
	13045	8738	1
	13045	1051	1
	13045	11406	1
	13045	4426	1
	13045	2331	1
	13045	15562	1
	13045	15475	1
	13045	11401	1
	13045	1175	1
	13045	716	1
	13045	18249	1
	13045	11396	1
	13045	31600	1
	13045	11399	1
	13045	16543	1
	13045	1226	1
	13045	12744	1
	13045	8570	1
	13045	20463	1
	13045	11013	1
	24878	4822	1
	24878	4738	1
	20637	41964	1
	20637	41963	1
	20637	1839	1
	20637	1041	1
	20637	3536	1
	20637	14222	1
	12777	4632	1
	12777	1876	1
	12777	10940	1
	12777	15351	1
	12777	15333	1
	12777	15354	1
	12777	7120	1
	12777	15337	1
	12777	15372	1
	12777	5522	1
	12777	2011	1
	12777	15381	1
	12777	733	1
	12777	15344	1
	12777	15355	1
	12777	10945	1
	12777	9984	1
	12777	3609	1
	12777	15367	1
	12777	14763	1
	12777	7448	1
	12777	10911	1
	12777	16358	1
	12777	3811	1
	12777	8342	1
	12777	15339	1
	12777	9989	1
	12777	15347	1
	12777	14222	1
	12777	20950	1
	9466	773	1
	9466	3351	1
	9466	1034	1
	9466	5616	1
	9466	3354	1
	9466	5614	1
	7378	1229	1
	7378	13135	1
	7378	495	1
	7378	467	1
	7378	720	1
	7378	6990	1
	7378	1457	1
	7378	30364	1
	37724	13395	1
	2362	170	1
	2362	968	1
	2362	3123	1
	2362	161	1
	2362	2691	1
	2362	1225	1
	2362	346	1
	2362	3037	1
	2362	1574	1
	2362	302	1
	2362	1439	1
	2362	2645	1
	2362	1077	1
	2362	2675	1
	2362	2690	1
	2362	2393	1
	2362	690	1
	2362	341	1
	2362	3105	1
	2362	1253	1
	2362	2023	1
	2362	986	1
	2362	3371	1
	2362	473	1
	2362	7298	1
	2362	187	1
	2362	2564	1
	2362	775	1
	2362	3036	1
	2362	479	1
	2362	60	1
	2362	355	1
	2362	319	1
	2362	683	1
	2362	1584	1
	2362	2351	1
	2362	4675	1
	2362	1621	1
	2362	7059	1
	2362	307	1
	2362	2331	1
	2362	5760	1
	2362	2403	1
	2362	278	1
	2362	397	1
	2362	2879	1
	2362	487	1
	2362	418	1
	2362	29	1
	2362	1782	1
	2362	432	1
	2362	338	1
	2362	774	1
	2362	1075	1
	2362	709	1
	2362	804	1
	2362	1835	1
	2362	6846	1
	2362	1052	1
	2362	646	1
	2362	502	1
	2362	207	1
	2362	7574	1
	2362	1050	1
	2362	3112	1
	2362	2048	1
	2362	2084	1
	2362	665	1
	2362	23	1
	2362	445	1
	2362	174	1
	2362	1533	1
	2362	3790	1
	2362	3671	1
	2362	488	1
	2362	352	1
	2362	1280	1
	2362	276	1
	2362	2689	1
	2362	585	1
	2362	138	1
	2362	3386	1
	2362	495	1
	2362	1247	1
	2362	190	1
	2362	2122	1
	2362	2932	1
	2362	12997	1
	2362	1028	1
	2362	243	1
	2362	188	1
	2362	5005	1
	2362	828	1
	2362	245	1
	2362	2214	1
	2362	568	1
	2362	973	1
	2362	408	1
	2362	247	1
	2362	2082	1
	2362	430	1
	2362	768	1
	2362	813	1
	2362	1293	1
	2362	181	1
	2362	787	1
	2362	457	1
	2362	1182	1
	2362	5197	1
	2362	1070	1
	2362	700	1
	2362	649	1
	2362	1856	1
	2362	5622	1
	2362	1609	1
	2362	693	1
	2362	671	1
	2362	4021	1
	2362	739	1
	2362	591	1
	2362	779	1
	2362	1048	1
	2362	571	1
	2362	451	1
	2362	782	1
	2362	2485	1
	2362	1175	1
	2362	988	1
	2362	459	1
	2362	713	1
	2362	9054	1
	2362	772	1
	2362	286	1
	2362	1620	1
	2362	623	1
	2362	517	1
	2362	743	1
	2362	210	1
	2362	2625	1
	2362	239	1
	2362	1406	1
	2362	987	1
	2362	1344	1
	2362	1252	1
	2362	685	1
	2362	9204	1
	2362	273	1
	2057	967	1
	2057	3016	1
	2057	641	1
	2057	986	1
	2057	405	1
	2057	91	1
	2057	1431	1
	2057	60	1
	2057	307	1
	2057	412	1
	2057	1617	1
	2057	996	1
	2057	823	1
	2057	1008	1
	2057	665	1
	2057	3405	1
	2057	495	1
	2057	2966	1
	2057	1118	1
	2057	1194	1
	2057	285	1
	2057	649	1
	2057	2229	1
	2057	2740	1
	2057	390	1
	2057	3110	1
	2057	988	1
	2057	1292	1
	2057	1419	1
	2057	3647	1
	2057	2333	1
	11581	35926	1
	11581	1475	1
	4974	471	1
	4974	1335	1
	12617	36694	1
	12617	5014	1
	12617	6659	1
	12617	2247	1
	12617	495	1
	12617	1619	1
	12617	664	1
	20715	3559	1
	23564	2649	1
	23564	1620	1
	23564	43465	1
	42175	44609	1
	23638	43496	1
	23638	774	1
	23638	330	1
	23638	9038	1
	23638	23549	1
	17133	39926	1
	17133	14228	1
	17133	137	1
	17133	4163	1
	17133	8500	1
	17133	15864	1
	17133	21448	1
	17133	9603	1
	17133	9587	1
	17133	4632	1
	17133	19744	1
	17133	39928	1
	17133	39927	1
	17133	21449	1
	17133	21444	1
	17133	12910	1
	17133	4855	1
	17133	19217	1
	17133	9299	1
	17133	21455	1
	17133	2123	1
	17133	20350	1
	17133	21447	1
	17133	29865	1
	17133	19895	1
	17133	8570	1
	17735	2569	1
	22978	5801	1
	22978	6316	1
	346	170	1
	346	375	1
	346	1984	1
	346	802	1
	346	767	1
	346	1089	1
	346	2365	1
	346	161	1
	346	2970	1
	346	2667	1
	346	140	1
	346	815	1
	346	837	1
	346	346	1
	346	221	1
	346	2651	1
	346	302	1
	346	2601	1
	346	467	1
	346	394	1
	346	831	1
	346	2677	1
	346	399	1
	346	341	1
	346	1432	1
	346	311	1
	346	610	1
	346	2761	1
	346	836	1
	346	848	1
	346	2604	1
	346	427	1
	346	258	1
	346	830	1
	346	420	1
	346	193	1
	346	1559	1
	346	269	1
	346	498	1
	346	355	1
	346	319	1
	346	2141	1
	346	137	1
	346	431	1
	346	703	1
	346	754	1
	346	3961	1
	346	277	1
	346	2351	1
	346	177	1
	346	1097	1
	346	381	1
	346	2662	1
	346	1181	1
	346	324	1
	346	321	1
	346	307	1
	346	1522	1
	346	422	1
	346	3958	1
	346	647	1
	346	795	1
	346	1617	1
	346	130	1
	346	338	1
	346	798	1
	346	800	1
	346	774	1
	346	1952	1
	346	1414	1
	346	1219	1
	346	242	1
	346	316	1
	346	343	1
	346	268	1
	346	1168	1
	346	2012	1
	346	379	1
	346	823	1
	346	1052	1
	346	3398	1
	346	691	1
	346	1226	1
	346	73	1
	346	2592	1
	346	1050	1
	346	563	1
	346	147	1
	346	2603	1
	346	2084	1
	346	445	1
	346	841	1
	346	377	1
	346	845	1
	346	165	1
	346	1435	1
	346	1090	1
	346	154	1
	346	2254	1
	346	1056	1
	346	308	1
	346	805	1
	346	1221	1
	346	1626	1
	346	816	1
	346	138	1
	346	348	1
	346	1158	1
	346	293	1
	346	722	1
	346	2146	1
	346	1975	1
	346	190	1
	346	331	1
	346	266	1
	346	3957	1
	346	336	1
	346	2593	1
	346	1007	1
	346	317	1
	346	1400	1
	346	486	1
	346	3959	1
	346	2201	1
	346	267	1
	346	2032	1
	346	291	1
	346	191	1
	346	813	1
	346	1412	1
	346	3963	1
	346	1182	1
	346	1	1
	346	39	1
	346	335	1
	346	2302	1
	346	649	1
	346	274	1
	346	220	1
	346	76	1
	346	2397	1
	346	1542	1
	346	3960	1
	346	3962	1
	346	575	1
	346	1172	1
	346	451	1
	346	1297	1
	346	1175	1
	346	1191	1
	346	233	1
	346	1163	1
	346	81	1
	346	988	1
	346	713	1
	346	313	1
	346	286	1
	346	1217	1
	346	2085	1
	346	1438	1
	346	1361	1
	346	214	1
	346	305	1
	346	210	1
	346	1923	1
	346	824	1
	346	1170	1
	346	3964	1
	346	239	1
	346	1475	1
	346	1406	1
	346	1283	1
	346	226	1
	346	209	1
	346	257	1
	346	323	1
	346	1980	1
	346	685	1
	3959	346	1
	3959	6561	1
	3959	1354	1
	12007	3258	1
	12007	6935	1
	12007	36267	1
	12007	14464	1
	12007	1545	1
	12007	5532	1
	12007	25979	1
	36801	12677	1
	7	375	1
	7	366	1
	7	650	1
	7	140	1
	7	329	1
	7	238	1
	7	232	1
	7	302	1
	7	642	1
	7	294	1
	7	626	1
	7	467	1
	7	128	1
	7	641	1
	7	622	1
	7	341	1
	7	225	1
	7	592	1
	7	644	1
	7	427	1
	7	636	1
	7	91	1
	7	450	1
	7	420	1
	7	442	1
	7	355	1
	7	60	1
	7	319	1
	7	431	1
	7	639	1
	7	386	1
	7	132	1
	7	625	1
	7	631	1
	7	324	1
	7	389	1
	7	627	1
	7	590	1
	7	632	1
	7	643	1
	7	87	1
	7	216	1
	7	278	1
	7	397	1
	7	647	1
	7	418	1
	7	432	1
	7	338	1
	7	618	1
	7	429	1
	7	343	1
	7	379	1
	7	342	1
	7	646	1
	7	339	1
	7	630	1
	7	370	1
	7	619	1
	7	330	1
	7	23	1
	7	648	1
	7	244	1
	7	476	1
	7	174	1
	7	458	1
	7	621	1
	7	155	1
	7	223	1
	7	59	1
	7	629	1
	7	438	1
	7	620	1
	7	162	1
	7	585	1
	7	634	1
	7	271	1
	7	337	1
	7	455	1
	7	56	1
	7	334	1
	7	279	1
	7	640	1
	7	635	1
	7	152	1
	7	243	1
	7	336	1
	7	624	1
	7	245	1
	7	638	1
	7	74	1
	7	315	1
	7	637	1
	7	396	1
	7	181	1
	7	227	1
	7	1	1
	7	335	1
	7	649	1
	7	285	1
	7	274	1
	7	333	1
	7	645	1
	7	218	1
	7	374	1
	7	609	1
	7	591	1
	7	575	1
	7	628	1
	7	289	1
	7	358	1
	7	326	1
	7	67	1
	7	623	1
	7	314	1
	7	332	1
	7	633	1
	7	349	1
	7	460	1
	7	273	1
	32961	1046	1
	12062	19608	1
	12062	12637	1
	12062	17457	1
	12062	20538	1
	12062	17459	1
	12062	17460	1
	12062	19612	1
	12062	9808	1
	12062	1584	1
	12062	25584	1
	12062	7015	1
	12062	3525	1
	12062	9806	1
	12062	4748	1
	12062	12196	1
	12062	1006	1
	12062	19613	1
	12062	17440	1
	12062	17437	1
	12062	19602	1
	12062	19605	1
	12062	20539	1
	12062	19607	1
	12062	5773	1
	12062	9347	1
	12062	649	1
	12062	17462	1
	12062	1012	1
	12062	3259	1
	12062	20540	1
	12062	19610	1
	12062	5659	1
	12062	17456	1
	12062	6645	1
	12062	17461	1
	12062	5102	1
	7212	30083	1
	7212	690	1
	7212	5816	1
	7212	1621	1
	7212	5018	1
	7212	432	1
	7212	2221	1
	22459	42840	1
	22459	11485	1
	22459	12432	1
	22459	4851	1
	22459	3823	1
	47881	39932	1
	41640	27518	1
	9942	65	1
	9942	4173	1
	9942	730	1
	9942	4497	1
	9942	1075	1
	9942	4315	1
	9942	5799	1
	9942	3398	1
	9942	3450	1
	9942	1072	1
	9942	5715	1
	9942	3601	1
	9942	2022	1
	9942	1073	1
	9942	3421	1
	9942	4613	1
	9942	33502	1
	9942	423	1
	9942	1234	1
	9942	2415	1
	5885	523	1
	3624	1981	1
	3624	668	1
	3624	3610	1
	3624	2919	1
	3624	523	1
	3624	1005	1
	3624	420	1
	3624	829	1
	3624	132	1
	3624	481	1
	3624	397	1
	3624	3566	1
	3624	29	1
	3624	3530	1
	3624	189	1
	3624	23	1
	3624	715	1
	3624	3350	1
	3624	994	1
	3624	2001	1
	3624	1247	1
	3624	3557	1
	3624	282	1
	3624	1010	1
	3624	1873	1
	3624	430	1
	3624	2946	1
	3624	3402	1
	3624	160	1
	3624	1275	1
	3624	664	1
	3624	2199	1
	3624	575	1
	3624	8820	1
	3624	2047	1
	3624	289	1
	3624	571	1
	3624	3605	1
	3624	653	1
	3624	988	1
	3624	286	1
	3624	616	1
	3624	3253	1
	3624	2123	1
	3624	452	1
	3624	517	1
	3624	1845	1
	3624	1035	1
	3624	2687	1
	3624	516	1
	17674	20747	1
	17674	3481	1
	17674	2551	1
	13554	37814	1
	13554	1747	1
	13554	85	1
	13554	11484	1
	48025	40935	1
	25516	6603	1
	25516	24307	1
	25516	23505	1
	25516	5057	1
	38132	22073	1
	38132	47528	1
	38132	9602	1
	38132	14435	1
	38132	47527	1
	38132	18460	1
	3301	837	1
	3301	7314	1
	3301	831	1
	3301	3320	1
	3301	911	1
	3301	1308	1
	3301	498	1
	3301	3755	1
	3301	19793	1
	3301	2125	1
	3301	7249	1
	3301	2164	1
	3301	29	1
	3301	1162	1
	3301	3292	1
	3301	2000	1
	3301	244	1
	3301	3671	1
	3301	508	1
	3301	1435	1
	3301	1090	1
	3301	994	1
	3301	1056	1
	3301	1029	1
	3301	426	1
	3301	14986	1
	3301	1022	1
	3301	19792	1
	3301	1799	1
	3301	6333	1
	49272	49285	1
	49272	49181	1
	4624	4625	1
	4624	24493	1
	4624	400	1
	4624	4628	1
	11018	774	1
	31983	19573	1
	31983	8975	1
	31983	7663	1
	31983	5750	1
	31983	22599	1
	159	1823	1
	159	821	1
	159	208	1
	159	1184	1
	159	2651	1
	159	1188	1
	159	2646	1
	159	2655	1
	159	158	1
	159	391	1
	159	2656	1
	159	2657	1
	159	322	1
	159	754	1
	159	2650	1
	159	2647	1
	159	2649	1
	159	1844	1
	159	1935	1
	159	1985	1
	159	674	1
	159	2635	1
	159	2652	1
	159	495	1
	159	1471	1
	159	1932	1
	159	1920	1
	159	1434	1
	159	78	1
	159	1667	1
	159	2653	1
	159	813	1
	159	1893	1
	159	2049	1
	159	284	1
	159	1108	1
	159	2648	1
	159	157	1
	159	54	1
	159	670	1
	159	2654	1
	159	239	1
	159	1295	1
	45789	29955	1
	13544	6952	1
	26137	44555	1
	26137	5292	1
	26137	44554	1
	26137	26672	1
	23054	19321	1
	23054	10307	1
	23054	5425	1
	23054	10137	1
	23054	43200	1
	23054	43197	1
	23054	775	1
	23054	322	1
	23054	11336	1
	23054	11541	1
	23054	8561	1
	23054	774	1
	23054	2824	1
	23054	1226	1
	23054	8992	1
	23054	4851	1
	23054	3810	1
	23054	9758	1
	23054	6321	1
	23054	16725	1
	23054	11115	1
	23054	9299	1
	23054	43198	1
	23054	5052	1
	23054	16741	1
	23054	9293	1
	23054	8654	1
	23054	8691	1
	23054	11501	1
	23054	3466	1
	23054	43199	1
	2732	170	1
	2732	341	1
	2732	1432	1
	2732	180	1
	2732	796	1
	2732	2521	1
	2732	6202	1
	2732	216	1
	2732	379	1
	2732	85	1
	2732	370	1
	2732	841	1
	2732	2063	1
	2732	3373	1
	2732	27	1
	2732	18014	1
	2732	3019	1
	2732	282	1
	2732	1123	1
	2732	1622	1
	2732	759	1
	2732	637	1
	2732	291	1
	2732	3111	1
	2732	3422	1
	2732	252	1
	2732	94	1
	2732	274	1
	2732	1609	1
	2732	1092	1
	2732	286	1
	2732	3106	1
	3430	1077	1
	3430	3572	1
	3430	1872	1
	3430	3767	1
	3430	526	1
	3430	2547	1
	3430	994	1
	3430	3589	1
	3430	282	1
	3430	2729	1
	3430	1275	1
	3430	8820	1
	3430	123	1
	3430	1256	1
	3430	4716	1
	3430	20246	1
	3430	273	1
	47878	39919	1
	12432	22524	1
	12432	1580	1
	12432	36533	1
	12704	20612	1
	12704	3327	1
	12704	20016	1
	12704	15349	1
	12704	6959	1
	12704	2424	1
	12704	22025	1
	12704	12637	1
	12704	36825	1
	12704	17153	1
	12704	5041	1
	12704	17152	1
	12704	5571	1
	12704	12946	1
	12704	17773	1
	12704	3328	1
	12704	3454	1
	12704	23751	1
	12704	1854	1
	12704	12675	1
	12704	3516	1
	12704	12703	1
	12704	17165	1
	12704	5590	1
	12704	5871	1
	12704	13124	1
	12704	17181	1
	12704	2428	1
	12704	5920	1
	12704	715	1
	12704	2547	1
	12704	13135	1
	12704	2984	1
	12704	20064	1
	12704	36824	1
	12704	495	1
	12704	4009	1
	12704	12678	1
	12704	21668	1
	12704	19984	1
	12704	34050	1
	12704	36826	1
	12704	20044	1
	12704	12942	1
	12704	16833	1
	12704	17163	1
	12704	9011	1
	12704	12700	1
	12704	10610	1
	12704	17167	1
	12704	7419	1
	12704	3987	1
	12704	4197	1
	12704	16109	1
	12704	14653	1
	12704	3594	1
	12704	3850	1
	12704	2398	1
	12704	19966	1
	12704	6943	1
	12704	9980	1
	12704	3564	1
	12704	11668	1
	12704	20078	1
	12704	439	1
	12704	16659	1
	12704	3343	1
	12704	16358	1
	12704	7115	1
	12704	19881	1
	12704	5588	1
	12704	5048	1
	12704	12654	1
	12704	12645	1
	12704	19893	1
	12704	20274	1
	12704	3805	1
	12704	5733	1
	39629	16730	1
	46500	23670	1
	8496	1916	1
	8496	1184	1
	8496	5838	1
	8496	346	1
	8496	11295	1
	8496	2375	1
	8496	3776	1
	8496	7142	1
	8496	1179	1
	8496	1617	1
	8496	31022	1
	8496	2089	1
	8496	31023	1
	8496	4611	1
	8496	7367	1
	8496	4431	1
	8496	5475	1
	8496	426	1
	8496	638	1
	8496	1186	1
	8496	6044	1
	8496	649	1
	8496	9481	1
	8496	664	1
	8496	4561	1
	8496	2575	1
	8496	772	1
	8496	485	1
	8496	239	1
	20850	3591	1
	33372	9759	1
	33372	9880	1
	33372	20247	1
	33372	9961	1
	33372	4525	1
	33372	5032	1
	33372	1360	1
	33372	13268	1
	32976	19944	1
	32976	39693	1
	32976	16795	1
	32976	15825	1
	24933	29301	1
	24933	422	1
	24933	4844	1
	24933	400	1
	379	4235	1
	379	1823	1
	379	384	1
	379	1601	1
	379	1843	1
	379	3664	1
	379	756	1
	379	1192	1
	379	310	1
	379	140	1
	379	854	1
	379	2518	1
	379	899	1
	379	302	1
	379	1712	1
	379	642	1
	379	562	1
	379	399	1
	379	150	1
	379	2357	1
	379	1787	1
	379	584	1
	379	427	1
	379	3859	1
	379	117	1
	379	405	1
	379	433	1
	379	980	1
	379	3500	1
	379	156	1
	379	265	1
	379	442	1
	379	2190	1
	379	60	1
	379	2345	1
	379	1140	1
	379	4038	1
	379	3979	1
	379	2682	1
	379	386	1
	379	357	1
	379	1097	1
	379	381	1
	379	419	1
	379	625	1
	379	389	1
	379	1899	1
	379	590	1
	379	4255	1
	379	87	1
	379	4252	1
	379	997	1
	379	647	1
	379	2670	1
	379	1892	1
	379	2721	1
	379	338	1
	379	96	1
	379	1428	1
	379	3298	1
	379	823	1
	379	3902	1
	379	85	1
	379	1894	1
	379	579	1
	379	231	1
	379	2736	1
	379	2015	1
	379	665	1
	379	445	1
	379	174	1
	379	318	1
	379	2288	1
	379	4244	1
	379	1211	1
	379	377	1
	379	621	1
	379	3426	1
	379	454	1
	379	508	1
	379	3232	1
	379	354	1
	379	2531	1
	379	276	1
	379	3290	1
	379	4265	1
	379	334	1
	379	1086	1
	379	387	1
	379	3157	1
	379	2752	1
	379	949	1
	379	243	1
	379	1704	1
	379	1264	1
	379	1014	1
	379	1567	1
	379	4036	1
	379	245	1
	379	638	1
	379	3766	1
	379	1873	1
	379	945	1
	379	247	1
	379	430	1
	379	1198	1
	379	285	1
	379	1856	1
	379	2374	1
	379	146	1
	379	374	1
	379	2520	1
	379	121	1
	379	884	1
	379	2618	1
	379	975	1
	379	1531	1
	379	2680	1
	379	58	1
	379	1408	1
	379	288	1
	379	358	1
	379	326	1
	379	81	1
	379	988	1
	379	313	1
	379	4206	1
	379	616	1
	379	1197	1
	379	452	1
	379	3159	1
	379	1671	1
	379	210	1
	379	1295	1
	379	323	1
	379	4231	1
	379	1083	1
	379	1401	1
	379	760	1
	379	375	1
	379	208	1
	379	367	1
	379	1405	1
	379	1184	1
	379	2411	1
	379	366	1
	379	1206	1
	379	360	1
	379	329	1
	379	1317	1
	379	3103	1
	379	238	1
	379	2499	1
	379	1153	1
	379	4261	1
	379	1304	1
	379	1129	1
	379	1675	1
	379	467	1
	379	40	1
	379	601	1
	379	2120	1
	379	341	1
	379	2349	1
	379	4226	1
	379	456	1
	379	732	1
	379	2225	1
	379	644	1
	379	1875	1
	379	796	1
	379	3191	1
	379	911	1
	379	2285	1
	379	1576	1
	379	4123	1
	379	655	1
	379	923	1
	379	355	1
	379	1555	1
	379	1071	1
	379	2684	1
	379	431	1
	379	137	1
	379	4228	1
	379	4262	1
	379	578	1
	379	234	1
	379	1276	1
	379	321	1
	379	307	1
	379	1844	1
	379	4264	1
	379	1034	1
	379	4267	1
	379	432	1
	379	915	1
	379	800	1
	379	2299	1
	379	4250	1
	379	2021	1
	379	342	1
	379	1426	1
	379	4222	1
	379	1281	1
	379	2017	1
	379	1708	1
	379	339	1
	379	368	1
	379	1226	1
	379	1744	1
	379	4233	1
	379	4246	1
	379	2640	1
	379	903	1
	379	476	1
	379	45	1
	379	4263	1
	379	178	1
	379	458	1
	379	2330	1
	379	287	1
	379	932	1
	379	4225	1
	379	438	1
	379	2936	1
	379	921	1
	379	556	1
	379	634	1
	379	337	1
	379	1500	1
	379	4247	1
	379	3066	1
	379	1857	1
	379	2361	1
	379	1797	1
	379	2117	1
	379	978	1
	379	298	1
	379	4224	1
	379	1290	1
	379	448	1
	379	1541	1
	379	1422	1
	379	624	1
	379	1400	1
	379	361	1
	379	175	1
	379	2732	1
	379	344	1
	379	74	1
	379	3418	1
	379	22	1
	379	813	1
	379	1811	1
	379	906	1
	379	363	1
	379	4257	1
	379	2679	1
	379	274	1
	379	218	1
	379	4258	1
	379	340	1
	379	1735	1
	379	4236	1
	379	1275	1
	379	1865	1
	379	4239	1
	379	390	1
	379	1546	1
	379	739	1
	379	1761	1
	379	439	1
	379	204	1
	379	961	1
	379	93	1
	379	1256	1
	379	1297	1
	379	654	1
	379	574	1
	379	4249	1
	379	441	1
	379	4	1
	379	485	1
	379	32	1
	379	3920	1
	379	30	1
	379	465	1
	379	1415	1
	379	1406	1
	379	3764	1
	379	3130	1
	379	3699	1
	379	1669	1
	379	3843	1
	379	273	1
	379	3104	1
	379	170	1
[truncated: 485,185+ more rows]

## Sheet: sample1
	i1	i2	i3	i4	i5	i6	i7	i8	i9	i10	i11	i12	i13	i14	i15	i16	i17	i18	i19	i20	i21	i22	i23	i24	i25	i26	i27	i28	i29	i30	i31	i32	i33	i34	i35	i36	i37	i38	i39	i40	i41	i42	i43	i44	i45	i46	i47	i48	i49
u1	5	5	5	4	5	5	3	3	5	3	4	5	5	3	4	4	4	5	3	1	3	5	3	1	5	5	1	5	2	5	5	5	1	4	3	2	3	5	2	4	5	4	5	3	3	5	3	5	2
u2																																			4	5	5	2	5	5	3	5	4	5	5	5	5	4	5
u3							5	5	4	3	5	3	5	5	5	4	5	4	5	4
u4
u5
u6
u7
u8
u9
u10
u11
u12
u13
u14
u15
u16
u17
u18
u19
u20
u21
u22
u23
u24
u25
u26
u27
u28
u29
u30
u31
u32
u33
u34
u35
u36
u37
u38
u39
u40
u41
u42
u43
u44
u45
u46
u47
u48
u49
u50
[truncated: 1 more columns]

## Sheet: sample4
	i1	i2	i3	i4	i5	i6	i7	i8	i9	i10
u1
u2
u3
u4
u5
u6
u7
u8
u9
u10
