# Supplementary material for: Research on trust mechanism of supply chain finance under Industrial Internet embedded with blockchain
Source: PLoS One. 2024 Jun 24;19(6):e0299011. doi: 10.1371/journal.pone.0299011 (PMC11195946; doi:10.1371/journal.pone.0299011)
Supplement: S1 Data — (ZIP) [file pone.0299011.s001.zip › Epinions sample/ratings_data1000.csv]

	259	748	298	980	151	20	299	107	650	574	740	70	903	559	400	249	670	896	132	333	621	942	196	317	959	76	533	172	639	42	643	380	376	432	153	99	892	900	240	967	322	140	199	50	676	585	252	640	463
3			5				4																	5
14													5					4				5																4
7										4				3													5							4												3			3
13																																					3
5																																5	4
10		5									5
15				5																					3															5
6															4
11
12
2	5															5																							5								4
1					5	1		5				5							5				3			3		4		4					5	3						5	3	2
8																					3								3		4																	5
4																				4																					4
9									2								4																												5
[truncated: 940 more columns]
