# Supplementary material for: Research on trust mechanism of supply chain finance under Industrial Internet embedded with blockchain
Source: PLoS One. 2024 Jun 24;19(6):e0299011. doi: 10.1371/journal.pone.0299011 (PMC11195946; doi:10.1371/journal.pone.0299011)
Supplement: S1 Data — (ZIP) [file pone.0299011.s001.zip › Epinions sample/ratings_data10000.csv]

	10199	15287	12182	11596	13652	14162	11030	9214	4974	9491	9421	10721	12974	16514	12822	13969	15919	15813	14815	10998	16237	10306	12366	9498	13958	11200	15747	14683	14018	12351	10341	10741	13518	14195	14140	1739	9529	12754	10401	14676	11797	12577	15165	3741	9827	14649	11724	8716	115
135																										5
158
128																				2
114
191
103																																																	5
119
137
138
185
169
165																																				5
196
201														3
194									4								4	5
125												2
106
145																																												1			3
123
134
193									3
181																			4	2								3						3						3						5
180						5																												2	2													5
146																																									2
141
105											4
154
122																																							4
113
182
136																						5
111
120
121																						5									4
149
160
183																																											3						5
127																																4
177																4									3				5							5
124
104
152			2
115	4																																												4
174					3
151
189
110
116
157																																										2
161													1																							4
143				4
118
112											3
175
147
133
126
186		4
195																					5
132
184
199
171
172
190
187
197											3
140																																				5
162
131
192																											3
144
107
139
102								5
198
148
168
200
164
167
153
163
129							4
108										1														4
117
188
150
176
155																														4						5
178
179
166
170
173																																	4
130																								5
156																							4
109																																					5
142
159															4								3															4
[truncated: 5,000 more columns]
