# Supplementary material for: Research on trust mechanism of supply chain finance under Industrial Internet embedded with blockchain
Source: PLoS One. 2024 Jun 24;19(6):e0299011. doi: 10.1371/journal.pone.0299011 (PMC11195946; doi:10.1371/journal.pone.0299011)
Supplement: S1 Data — (ZIP) [file pone.0299011.s001.zip › Epinions sample/ratings_data2000.csv]

	3833	3253	4518	3158	3009	4107	3383	4610	3763	3915	4357	3282	3989	3618	4028	3651	3768	3625	4152	2896	4103	4424	4129	3500	3286	4445	2916	3876	4522	3129	3576	3425	3790	3025	4206	4296	4623	3420	3805	3815	4400	3446	3498	4554	3613	3220	3034	3403	3535
41					2															5							5
45		4					5					5													3																					4
64			4																										4
62																										5
48														5				5						5							4														4				5
54
60											4																									5
57															5
50	4								3							3	4																3						3	2
47																																											5
58
53
56													5
59						3													4		5		5												4
42																																		4													2
65								4																													5							5
55
44				4																										4
46																																4						5				5						5
51										4																		5
63
43
61																						5																			5
[truncated: 1,889 more columns]
