# Supplementary material for: Research on trust mechanism of supply chain finance under Industrial Internet embedded with blockchain
Source: PLoS One. 2024 Jun 24;19(6):e0299011. doi: 10.1371/journal.pone.0299011 (PMC11195946; doi:10.1371/journal.pone.0299011)
Supplement: S1 Data — (ZIP) [file pone.0299011.s001.zip › Epinions sample/ratings_data3000.csv]

	1634	28945	36646	36344	36048	3012	35789	35390	36201	36212	30220	36099	2216	36916	36692	12952	35904	18814	36044	35958	3523	11551	36081	12316	16302	24356	11579	5652	26032	35853	18532	35145	8340	2198	630	35945	7662	36892	35499	698	35180	36603	5931	35372	35951	35485	10661	35595	35924
409
406
402
415
418																																			5			4
408									5	5															1
401						2	4																				4						4
419														4
413
398																																							3							2
400													5																5
404
403											4																			4													3				1
396
397								4																								4					3				3			5
399																								5										5														4
412																												5
420	5																				5	4
414																															5											5
407												5											5
405					5												3		4	5																5									5				4
417															5	5		4
410		4		4									5
411
416			2																							5														2
[truncated: 2,764 more columns]
