# Supplementary material for: Research on trust mechanism of supply chain finance under Industrial Internet embedded with blockchain
Source: PLoS One. 2024 Jun 24;19(6):e0299011. doi: 10.1371/journal.pone.0299011 (PMC11195946; doi:10.1371/journal.pone.0299011)
Supplement: S1 Data — (ZIP) [file pone.0299011.s001.zip › Epinions sample/ratings_data5000.csv]

	10157	27852	28279	26132	28526	28813	17556	27176	27121	27911	26547	8401	1872	12165	957	26378	26176	13148	28103	723	27149	28625	26970	28940	26747	27729	28316	28895	26964	28265	26457	15861	380	28742	8610	26745	27866	28035	29091	27574	28186	29151	26126	28528	28921	28491	28808	14030	28837
324																		5														5
316
311
319												3											5		4				1				5			3
327
312																																											2
322									5																								5
332					5	5																5		4				5						4										5	5	4	5		5
310
329		4								4																5											5
315																4															4
335																																			4
336																																																1
323	5							4													5
321
325													4
333																																							5
334														5	3																											5
330			1				3												4								5			5								3			5
314				5													5			5
317
320
328
318											5
326																																								1
331
[truncated: 4,675 more columns]
